# Supplementary material for: Distracted by the Unthought – Suppression and Reappraisal of Mind Wandering under Stereotype Threat
Source: PLoS One. 2015 Mar 27;10(3):e0122207. doi: 10.1371/journal.pone.0122207 (PMC4376717; doi:10.1371/journal.pone.0122207)
Supplement: S1 Dataset — This zipped folder file contains the SPSS dataset (S1a_Dataset.sav) of the experiment and an explanatory document (S1b_DatasetDocumentation.txt). (ZIP) [file pone.0122207.s002.zip]

Archive with 2 entries (2 files):
- S1_Dataset/S1a_Dataset.sav
- S1_Dataset/S1a_DatasetDocumentation.txt
