# Supplementary material for: Distracted by the Unthought – Suppression and Reappraisal of Mind Wandering under Stereotype Threat
Source: PLoS One. 2015 Mar 27;10(3):e0122207. doi: 10.1371/journal.pone.0122207 (PMC4376717; doi:10.1371/journal.pone.0122207)
Supplement: S1 Dataset — This zipped folder file contains the SPSS dataset (S1a_Dataset.sav) of the experiment and an explanatory document (S1b_DatasetDocumentation.txt). (ZIP) [file pone.0122207.s002.zip › S1_Dataset/S1a_DatasetDocumentation.txt]

***Additional information about the variables in the SPSS data file***

--> Variables 2 and 3 denote uncompliant participants. Please filter according to these when running analyses (as in Var 60).

--> Variables 4 to 8 are the main conditions and outcomes, followed by other possible performance outcomes, 
    and/or variables referred to in footnotes of the article.

--> Variables 18 - 26 are demographics included in the final questionnaire, where participants were also probed for suspicion.

--> Variables 27 - 49 are raw values of participants' answers on scale or test items. 

--> Variables 50 - 59 are the raw values of participant's answers to other items included in the questionnaire that measured
    math identification prior to the manipulations. DI_V* items refer to verbal identification, which was included as a distracter.
    SC_M* items refer to partipants' measure of self-concept in math (e.g. Math is one of my best subjects). After consideration, 
    we refrained from reporting any analyses of self- concept, because it is not commonly referred to in the stereotype threat literature
    and thus seemed less relevant for our research question.
